# Supplementary material for: Relationship between nasopharyngeal and bronchoalveolar microbial communities in clinically healthy feedlot cattle
Source: BMC Microbiol. 2017 Jun 23;17:138. doi: 10.1186/s12866-017-1042-2 (PMC5481913; doi:10.1186/s12866-017-1042-2)
Supplement: Supplementary file 1 — OTUs found in all NPS and BAL samples from 8 healthy feedlot calves. (XLSX 28 kb) [file 12866_2017_1042_MOESM1_ESM.xlsx]

## Sheet: Sheet1
Table S1. OTUs found in all nasopharyngeal and bronchoalveolar lavage samples from all calves.
OTU ID	Taxonomy	NPS 1	BAL 1	NPS 2	BAL 2	NPS 3	BAL 3	NPS 4	BAL 4	NPS 5	BAL 5	NPS 6	BAL 6	NPS 7	BAL 7	NPS 8	BAL 8
New.ReferenceOTU12	k__Bacteria;p__Actinobacteria;c__Actinobacteria;o__Actinomycetales;f__Microbacteriaceae;g__Rathayibacter	0.127891	0	0	0	0.0841441	0	0.367018	0	0.53945	0.00011956	0.249141	0.00578704	0.143414	0	0.441799	0.000112486
New.CleanUp.ReferenceOTU453	k__Bacteria;p__Tenericutes;c__Mollicutes;o__Mycoplasmatales;f__Mycoplasmataceae;g__Mycoplasma	0.400133	0.243363	0.0272225	0.000391798	0.00102407	0.383372	0.0506232	0	0.000256027	0.00083692	0.00408076	0.0115741	0.132965	0.00511073	0.359699	0.114511
555945	k__Bacteria;p__Proteobacteria;c__Gammaproteobacteria;o__Pasteurellales;f__Pasteurellaceae;g__Bibersteinia	0	0	0	0.0252057	0	0.0231767	0	0.295	0	0.471784	0	0	0	0	0	0.33787
4471762	k__Bacteria;p__Actinobacteria;c__Actinobacteria;o__Actinomycetales;f__Corynebacteriaceae;g__Corynebacterium	0.00088968	0	0.0081858	0.000130599	0.313705	0.0691048	0	0	0.0546192	0.00263032	0.431271	0.00115741	0.00055731	0	0.0204719	0.109861
New.ReferenceOTU2	k__Bacteria;p__Bacteroidetes;c__Bacteroidia;o__Bacteroidales;f__Prevotellaceae;g__Prevotella	0.00022242	0.0132743	0.0174821	0.441296	0.0015361	0	0.000383509	0	0.000213356	0.0566714	0.00064433	0	0.00232212	0.424191	6.06575e-05	7.49906e-05
New.ReferenceOTU9	k__Bacteria;p__Firmicutes;c__Clostridia;o__Clostridiales;f__Clostridiaceae;g__Clostridium	0.054048	0.0309735	0.0928041	0.00639937	0.0131422	0.00659154	0.00517737	0.428333	0.0149776	0.00167384	0.0115979	0.0497685	0.00998514	0.0221465	0.00124348	0.00232471
579141	k__Bacteria;p__Firmicutes;c__Bacilli;o__Lactobacillales;f__Streptococcaceae;g__Streptococcus	0.0146797	0.0243363	0.00244305	0.00235079	0.0771463	0.00276419	0.00306807	0.015	0.000853424	0.111669	0.00236254	0.0625	0.00236857	0.0834753	0.00100085	0.00884889
73342	k__Bacteria;p__Fusobacteria;c__Fusobacteriia;o__Fusobacteriales;f__Leptotrichiaceae;g__Sneathia	0	0	3.17279e-05	0	0	0.226664	0	0	0	0	0	0	0.0033903	0	0	0
163461	k__Bacteria;p__Proteobacteria;c__Gammaproteobacteria;o__Pseudomonadales;f__Moraxellaceae;g__Moraxella	0.00088968	0.00884956	0.345739	0.000652997	0.00238949	0.0446524	0.000383509	0.00166667	0.000256027	0.00095648	0.0141753	0.00347222	0.000417983	0.00170358	0.000121315	0.0182602
New.ReferenceOTU20	k__Bacteria;p__Actinobacteria;c__Actinobacteria;o__Actinomycetales;f__Promicromonosporaceae;g__Promicromonospora	0.00044484	0.050885	0	0	0.000512033	0.0021263	0.111409	0	0.203755	0	0.0027921	0.00231482	0.0183912	0	0.0877714	0.000262467
New.CleanUp.ReferenceOTU42	k__Bacteria;p__Bacteroidetes;c__Saprospirae;o__Saprospirales;f__Chitinophagaceae;g__Chitinophaga	0.0284698	0	0	0	0	0.0333829	0.000575264	0	4.26712e-05	0	0	0	0.183448	0.000851789	9.09863e-05	0.0528309
New.CleanUp.ReferenceOTU657	k__Bacteria;p__Proteobacteria;c__Gammaproteobacteria;o__Pasteurellales;f__Pasteurellaceae;g__Mannheimia	0.00022242	0.00221239	0.154515	0.00235079	0.000341355	0.0267914	0.000191755	0	4.26712e-05	0.00274988	0	0.00115741	0.000232213	0.00340715	0.00072789	0.00573678
New.CleanUp.ReferenceOTU772	k__Bacteria;p__Proteobacteria;c__Gammaproteobacteria;o__Pseudomonadales;f__Moraxellaceae;g__Acinetobacter	0.00133452	0.0110619	0.0130402	0.00261199	0.00170678	0.00021263	0	0.005	0.00034137	0.0180536	0.0111684	0.00810185	0.1436	0.00255537	0.000333616	0.00142482
New.ReferenceOTU22	k__Bacteria;p__Proteobacteria;c__Gammaproteobacteria;o__Pasteurellales;f__Pasteurellaceae;g__Actinobacillus	0	0	0.0021575	0.00130599	0	0.0344461	0.000383509	0.00166667	0	0.0225968	0	0.00231482	0	0	0.00321485	0.1033
New.CleanUp.ReferenceOTU162	k__Bacteria;p__Proteobacteria;c__Gammaproteobacteria;o__Aeromonadales;f__Succinivibrionaceae;g__Succinivibrio	0.00022242	0	3.17279e-05	0.221888	0	0	0	0	0	0.0594213	0	0	0.0471856	0	0	0
New.ReferenceOTU16	k__Bacteria;p__Fusobacteria;c__Fusobacteriia;o__Fusobacteriales;f__Fusobacteriaceae;g__Fusobacterium	0	0	6.34558e-05	0	0.000170678	0.00021263	0	0	4.26712e-05	0.00968436	0	0	0	0.000851789	6.06575e-05	0.036333
4324039	k__Bacteria;p__Bacteroidetes;c__Bacteroidia;o__Bacteroidales;f__Bacteroidaceae;g__Bacteroides	0	0.00442478	0.00482264	0.0182839	0.0858508	0.000637891	0.000383509	0.00333333	4.26712e-05	0.11143	0.000429553	0.0162037	0.000603753	0.0272572	0.000333616	0.0317585
984831	k__Bacteria;p__Proteobacteria;c__Betaproteobacteria;o__Neisseriales;f__Neisseriaceae;g__Neisseria	0	0	0	0	0	0	0	0	0	0.0321616	0	0	0	0.103918	0	0.0815148
594186	k__Bacteria;p__Firmicutes;c__Bacilli;o__Turicibacterales;f__Turicibacteraceae;g__Turicibacter	0.00088968	0	0.0116441	0.000130599	0.0411333	0	0.000191755	0.00166667	0.00610198	0.00035868	0.0966495	0.00810185	0.000603753	0.00340715	0.000181973	0.000337458
31902	k__Bacteria;p__Firmicutes;c__Clostridia;o__Clostridiales;f__Ruminococcaceae;g__Ruminococcus	0.069395	0	0.0119614	0.0992556	0	0.000637891	0	0	0.015191	0.00992348	0	0	0.00966004	0	0	3.74953e-05
639767	k__Bacteria;p__Bacteroidetes;c__Saprospirae;o__Saprospirales;f__Chitinophagaceae;g__Flavisolibacter	0	0	0.00199886	0.000130599	0	0	0.143624	0	0.00256027	0	0.0603522	0	9.2885e-05	0	0.00436734	3.74953e-05
870421	k__Bacteria;p__Proteobacteria;c__Alphaproteobacteria;o__Sphingomonadales;f__Sphingomonadaceae;g__Kaistobacter	0	0	0	0	0	0	0.199233	0	0	0	0	0	0.0185306	0	0	0
517565	k__Bacteria;p__Firmicutes;c__Clostridia;o__Clostridiales;f__Clostridiaceae;g__Alkaliphilus	0.126557	0.00221239	0.0184339	0.000391798	0.00290152	0.0042526	0.000767018	0.00166667	0.00375507	0.00047824	0.000859107	0.0115741	0.00204347	0.000851789	0.000515589	0.000524934
1082539	k__Bacteria;p__Firmicutes;c__Bacilli;o__Bacillales;f__Staphylococcaceae;g__Jeotgalicoccus	0	0	0.0456247	0.000130599	0	0	0	0	0.00196288	0	0	0.00115741	9.2885e-05	0	0.00103118	0.000112486
15912	k__Bacteria;p__Bacteroidetes;c__Flavobacteriia;o__Flavobacteriales;f__[Weeksellaceae];g__Wautersiella	0	0	0.0610762	0	0	0	0	0	0	0	0	0	0	0	0	0
337083	k__Bacteria;p__Tenericutes;c__Mollicutes;o__Mycoplasmatales;f__Mycoplasmataceae;g__Ureaplasma	0.0298043	0	0	0	0	0.00446523	0	0	0	0	0	0	0.0546164	0	0	0
1106130	k__Bacteria;p__Proteobacteria;c__Alphaproteobacteria;o__Rhizobiales;f__Hyphomicrobiaceae;g__Devosia	0	0	0.0385811	0	0	0.00340208	0	0	0	0	0	0	0.00311165	0	3.03288e-05	3.74953e-05
588889	k__Bacteria;p__Proteobacteria;c__Gammaproteobacteria;o__Aeromonadales;f__Aeromonadaceae;g__Tolumonas	0	0	0	0	0	0	0	0	0	0.0023912	0	0	0.0455601	0	3.03288e-05	0
786396	k__Bacteria;p__Actinobacteria;c__Actinobacteria;o__Actinomycetales;f__Cellulomonadaceae;g__Oerskovia	0	0	0.0021575	0	0.13859	0	0	0	0	0	0	0	0	0	0	0
359779	k__Bacteria;p__Firmicutes;c__Bacilli;o__Lactobacillales;f__Enterococcaceae;g__Enterococcus	0.00022242	0	9.51837e-05	0	0.000341355	0	0	0	0.0266268	0.00011956	0	0	0	0.000851789	0.00652068	0.000149981
New.ReferenceOTU6	k__Bacteria;p__Firmicutes;c__Clostridia;o__Clostridiales;f__Lachnospiraceae;g__Blautia	0.00066726	0.00663717	0.00155467	0.0011754	0.00136542	0.000850521	0.00172579	0.005	0.0227864	0.00071736	0.00386598	0.0138889	0.00199703	0.00340715	0.000394274	0.000862392
New.CleanUp.ReferenceOTU232	k__Bacteria;p__Proteobacteria;c__Gammaproteobacteria;o__Pasteurellales;f__Pasteurellaceae;g__Gallibacterium	0.00022242	0	6.34558e-05	0.000130599	0	0.00021263	0	0.01	0.000170685	0.00334768	0	0	0	0.00170358	3.03288e-05	0.0295088
New.CleanUp.ReferenceOTU427	k__Bacteria;p__Firmicutes;c__Bacilli;o__Lactobacillales;f__Carnobacteriaceae;g__Trichococcus	0.00867438	0.00221239	0.0120883	0.000130599	0.0204813	0.00021263	0	0.00166667	0.000298699	0	0.00064433	0.00115741	0.00436559	0	3.03288e-05	0.000112486
New.CleanUp.ReferenceOTU640	k__Bacteria;p__Proteobacteria;c__Betaproteobacteria;o__Burkholderiales;f__Comamonadaceae;g__Pelomonas	0	0	0.0197982	0.00430978	0	0	0	0	0	0	0	0	0	0	0	0
New.CleanUp.ReferenceOTU775	k__Bacteria;p__Proteobacteria;c__Gammaproteobacteria;o__Pseudomonadales;f__Moraxellaceae;g__Psychrobacter	0.00022242	0	0.0155467	0	0.000341355	0.00021263	0	0.00166667	4.26712e-05	0.00035868	0.0195447	0.00347222	0.000232213	0	0.000121315	0.000149981
New.CleanUp.ReferenceOTU777	k__Bacteria;p__Proteobacteria;c__Alphaproteobacteria;o__Rhodobacterales;f__Rhodobacteraceae;g__Paracoccus	0	0	0	0	0	0	0	0	0	0	0.000214777	0	0.0275404	0	0	0
209237	k__Bacteria;p__Actinobacteria;c__Actinobacteria;o__Actinomycetales;f__Microbacteriaceae;g__Agrococcus	0.00066726	0.00221239	0	0	0.00136542	0	0.00613615	0	0.0118626	0	0.00128866	0	0.00134683	0	0.00539852	0
New.ReferenceOTU1	k__Bacteria;p__Firmicutes;c__Bacilli;o__Bacillales;f__Staphylococcaceae;g__Salinicoccus	0	0	0	0	0	0	0	0	0	0	0	0	0	0	0.0159529	0
New.CleanUp.ReferenceOTU264	k__Bacteria;p__Firmicutes;c__Bacilli;o__Lactobacillales;f__Aerococcaceae;g__Facklamia	0	0	0.00152294	0	0.0356716	0	0	0	0.0104971	0	0	0.00115741	0	0	0	0
368490	k__Bacteria;p__Bacteroidetes;c__Bacteroidia;o__Bacteroidales;f__Porphyromonadaceae;g__Dysgonomonas	0.00022242	0.00663717	0.000317279	0	0	0.000637891	0	0	0	0	0	0.00115741	0.00924206	0.000851789	3.03288e-05	3.74953e-05
New.CleanUp.ReferenceOTU667	k__Bacteria;p__Firmicutes;c__Clostridia;o__Clostridiales;f__Lachnospiraceae;g__Coprococcus	0	0	0.0121835	0.00352618	0	0	0	0	0	0	0	0	0	0	3.03288e-05	0
New.ReferenceOTU7	k__Bacteria;p__Firmicutes;c__Clostridia;o__Clostridiales;f__Peptococcaceae;g__Peptococcus	0.00022242	0	0	0	0.0651988	0.00021263	0	0	0	0	0.00493986	0	0	0.000851789	0	0
439036	k__Bacteria;p__Actinobacteria;c__Actinobacteria;o__Actinomycetales;f__Micrococcaceae;g__Micrococcus	0.0242438	0	0.00910591	0	0.00102407	0	0	0	4.26712e-05	0.00011956	0	0	4.64425e-05	0	3.03288e-05	3.74953e-05
New.ReferenceOTU17	k__Bacteria;p__Actinobacteria;c__Actinobacteria;o__Actinomycetales;f__Propionibacteriaceae;g__Tessaracoccus	0	0	0.00253823	0	0	0	0	0	0	0	0	0	0.0129575	0	0	0
213576	k__Bacteria;p__Proteobacteria;c__Gammaproteobacteria;o__Pseudomonadales;f__Pseudomonadaceae;g__Pseudomonas	0.0022242	0	0.00152294	0.000130599	0	0.0070168	0.000191755	0.00166667	0.000128014	0	0	0.00347222	4.64425e-05	0.000851789	3.03288e-05	3.74953e-05
528909	k__Bacteria;p__Firmicutes;c__Clostridia;o__Clostridiales;f__Lachnospiraceae;g__Butyrivibrio	0.00022242	0	0.000126912	0.0246833	0	0	0	0	0.000384041	0	0	0	0	0	0	0.00502437
250288	k__Bacteria;p__Actinobacteria;c__Actinobacteria;o__Actinomycetales;f__Cellulomonadaceae;g__Cellulomonas	0.00088968	0	0	0	0.000853388	0	0.00479386	0	0.00482185	0	0.00107388	0	0.0018577	0.000851789	0.00385175	0
528639	k__Bacteria;p__Firmicutes;c__Clostridia;o__Clostridiales;f__Veillonellaceae;g__Megasphaera	0	0.00221239	0	0.0259893	0	0.00021263	0.000191755	0	0.000128014	0.00944524	0.000214777	0	4.64425e-05	0	3.03288e-05	0
70091	k__Bacteria;p__Actinobacteria;c__Actinobacteria;o__Actinomycetales;f__Intrasporangiaceae;g__	0	0	0	0	0	0	0	0	0	0	0	0	0.0129575	0	0	0
560709	k__Bacteria;p__Firmicutes;c__Clostridia;o__Clostridiales;f__	0.00022242	0	0.00770988	0.000261199	0.000170678	0.00021263	0.000191755	0.00166667	0.000469383	0	0.000429553	0.00115741	0.000139328	0.00170358	9.09863e-05	3.74953e-05
290465	k__Bacteria;p__Firmicutes;c__Clostridia;o__Clostridiales;f__Clostridiaceae;g__	0.00088968	0	0.00412463	0.000130599	0.000170678	0.00021263	0.000191755	0	0.00460849	0.0005978	0	0	4.64425e-05	0	0.000121315	0.000187477
1060621	k__Bacteria;p__Bacteroidetes;c__Bacteroidia;o__Bacteroidales;f__Porphyromonadaceae;g__Porphyromonas	0.00022242	0.00221239	3.17279e-05	0.000391798	0.00273084	0	0	0.00166667	0	0.00023912	0	0.00578704	9.2885e-05	0.000851789	0	3.74953e-05
589234	k__Bacteria;p__Bacteroidetes;c__Bacteroidia;o__Bacteroidales;f__Porphyromonadaceae;g__	0	0	0.00076147	0	0.000170678	0	0	0	4.26712e-05	0	0	0.00231482	0	0	0.000272959	3.74953e-05
574102	k__Bacteria;p__Proteobacteria;c__Gammaproteobacteria;o__Vibrionales;f__Vibrionaceae;g__Salinivibrio	0	0	3.17279e-05	0	0	0.0508186	0	0	0	0	0	0	0	0	0	0
2167404	k__Bacteria;p__Bacteroidetes;c__Bacteroidia;o__Bacteroidales;f__Porphyromonadaceae;g__Paludibacter	0	0	0	0	0	0	0	0	0	0	0	0.258102	0	0.00596252	3.03288e-05	0
1505939	k__Bacteria;p__Proteobacteria;c__Gammaproteobacteria;o__Pseudomonadales;f__Moraxellaceae;g__Enhydrobacter	0	0	0.00720223	0	0	0	0	0	0	0	0	0	0	0	0	0
1038732	k__Bacteria;p__Bacteroidetes;c__Bacteroidia;o__Bacteroidales	0.00022242	0	6.34558e-05	0	0.000170678	0	0	0	0	0	0	0	0.0100316	0	3.03288e-05	0
8247	k__Bacteria;p__Actinobacteria;c__Actinobacteria;o__Actinomycetales;f__Pseudonocardiaceae;g__Amycolatopsis	0.00088968	0	3.17279e-05	0	0.000853388	0	0.000767018	0	0.00307233	0	0.00236254	0	0.00092885	0	0.00254762	0.000224972
970318	k__Bacteria;p__Firmicutes;c__Bacilli;o__Lactobacillales;f__Lactobacillaceae;g__Lactobacillus	0.00133452	0.00884956	0.000349007	0.000783597	0.00238949	0.00127578	0.000575264	0	0.000426712	0.00071736	0.0027921	0.0243056	0.00102173	0.00681431	0.00072789	0.000974878
993705	k__Bacteria;p__Firmicutes;c__Clostridia;o__Clostridiales;f__Veillonellaceae;g__Selenomonas	0	0	0	0.0246833	0	0	0	0	0	0	0	0	4.64425e-05	0	0	0
337303	k__Bacteria;p__Actinobacteria;c__Actinobacteria;o__Actinomycetales;f__Microbacteriaceae;g__	0	0	0	0	0.000512033	0.00042526	0.00364334	0	0.00320034	0	0.000859107	0	0.000417983	0	0.00185005	0
555423	k__Bacteria;p__Actinobacteria;c__Actinobacteria;o__Actinomycetales;f__Dermabacteraceae;g__Brachybacterium	0.00022242	0	3.17279e-05	0	0	0	0	0	0.000128014	0	0	0	0.00766301	0	9.09863e-05	3.74953e-05
1002005	k__Bacteria;p__Proteobacteria;c__Gammaproteobacteria;o__Enterobacteriales;f__Enterobacteriaceae;g__Escherichia	0	0.0376106	0	0	0.000341355	0	0	0	0	0	0	0.0115741	4.64425e-05	0	0	0
991785	k__Bacteria;p__Actinobacteria;c__Actinobacteria;o__Actinomycetales;f__Streptomycetaceae;g__Streptomyces	0.00088968	0.00442478	0	0	0.00102407	0	0.00172579	0	0.00290164	0.00011956	0.000214777	0	0.000139328	0	0.000909863	7.49906e-05
517381	k__Bacteria;p__Firmicutes;c__Clostridia;o__Clostridiales;f__Clostridiaceae;g__Sarcina	0.00022242	0.00221239	0.00260169	0	0	0	0	0.0416667	4.26712e-05	0	0	0.00231482	0	0.000851789	3.03288e-05	7.49906e-05
783719	k__Bacteria;p__Proteobacteria;c__Gammaproteobacteria;o__Xanthomonadales;f__Sinobacteraceae;g__	0	0	0	0	0	0	0	0	0	0	0	0	0.00506223	0	0	0
69980	k__Bacteria;p__Proteobacteria;c__Gammaproteobacteria;o__Aeromonadales;f__Succinivibrionaceae;g__Ruminobacter	0	0	0	0	0	0	0	0	0	0	0	0	0.00394761	0	0.000515589	0
3723650	k__Bacteria;p__Actinobacteria;c__Actinobacteria;o__Actinomycetales;f__Brevibacteriaceae;g__Brevibacterium	0	0	3.17279e-05	0.000130599	0.000170678	0.00021263	0.000575264	0	0.000213356	0.00023912	0	0	4.64425e-05	0.000851789	9.09863e-05	0.000112486
298050	k__Bacteria;p__Bacteroidetes;c__Flavobacteriia;o__Flavobacteriales;f__Flavobacteriaceae;g__	0.00155694	0	6.34558e-05	0	0	0	0	0	0	0.00011956	0	0	0.00301876	0	3.03288e-05	3.74953e-05
4448694	k__Bacteria;p__Bacteroidetes;c__Flavobacteriia;o__Flavobacteriales;f__Flavobacteriaceae;g__Flavobacterium	0.00400356	0	0.000856653	0.000391798	0.000341355	0.000637891	0	0	0	0.00035868	0.000214777	0	0.000696638	0	0.000121315	0.000112486
588906	k__Bacteria;p__Firmicutes;c__Clostridia;o__Clostridiales;f__Ruminococcaceae;g__Anaerofilum	0.0177936	0	0	0	0	0	0	0	0	0	0	0	0	0	0	0
1101177	k__Bacteria;p__Firmicutes;c__Clostridia;o__Clostridiales;f__	0	0	0.00111048	0.00182839	0.00477897	0	0	0	4.26712e-05	0	0	0	0	0	0	0
416994	k__Bacteria;p__Proteobacteria;c__Gammaproteobacteria;o__Pasteurellales;f__Pasteurellaceae;g__Pasteurella	0.00044484	0.00663717	0.000222095	0.000261199	0.000170678	0.00042526	0.000191755	0	8.53424e-05	0.00155428	0.00064433	0.00347222	9.2885e-05	0.00255537	0.000121315	0.000862392
1967	k__Bacteria;p__Actinobacteria;c__Actinobacteria;o__Actinomycetales;f__Actinomycetaceae;g__	0.00022242	0	6.34558e-05	0	0.000512033	0.00021263	0.000191755	0.00166667	0.000170685	0	0.000214777	0	0.00204347	0	0.000303288	0.000187477
99436	k__Bacteria;p__Firmicutes;c__Clostridia;o__Clostridiales;f__Peptococcaceae;g__	0.00022242	0	0.00164985	0.000130599	0.000170678	0	0	0	0.000213356	0.00023912	0	0	0.000139328	0.00255537	9.09863e-05	0.000112486
523140	k__Bacteria;p__Actinobacteria;c__Actinobacteria;o__Actinomycetales;f__Micrococcaceae;g__	0	0	0	0	0.000170678	0	0.000191755	0	0.000213356	0.0071736	0.000214777	0	0	0	3.03288e-05	0
531299	k__Bacteria;p__Fusobacteria;c__Fusobacteriia;o__Fusobacteriales;f__Fusobacteriaceae;g__	0	0	0	0	0.000170678	0	0	0	4.26712e-05	0	0	0	4.64425e-05	0	0	0
831689	k__Bacteria;p__Fusobacteria;c__Fusobacteriia;o__Fusobacteriales;f__Fusobacteriaceae;g__	0	0	0	0	0	0.00042526	0	0	0	0	0	0	0.0021828	0	3.03288e-05	0
888466	k__Bacteria;p__Actinobacteria;c__Actinobacteria;o__Bifidobacteriales;f__Bifidobacteriaceae;g__Parascardovia	0	0.139381	0	0	0	0	0	0	0	0	0	0	0	0	0	0
815207	k__Bacteria;p__Proteobacteria;c__Betaproteobacteria;o__Burkholderiales;f__Burkholderiaceae;g__Lautropia	0	0	0	0	0	0	0	0.00166667	0	0.00585844	0	0	0	0	0	0.000449944
860073	k__Bacteria;p__Firmicutes;c__Bacilli;o__Bacillales;f__Staphylococcaceae;g__Staphylococcus	0	0.00221239	0.00155467	0	0	0	0	0	0	0	0	0.00115741	0	0	9.09863e-05	0.000149981
570341	k__Bacteria;p__Actinobacteria;c__Actinobacteria;o__Actinomycetales;Other	0	0	0	0	0	0	0	0	4.26712e-05	0	0	0	0	0	9.09863e-05	0
562008	k__Bacteria;p__Proteobacteria;c__Epsilonproteobacteria;o__Campylobacterales;f__Campylobacteraceae;g__Arcobacter	0	0.00221239	3.17279e-05	0	0.00870456	0	0.000191755	0	8.53424e-05	0	0	0.00115741	0	0	0	0
526413	k__Bacteria;p__Firmicutes;c__Clostridia;o__Clostridiales;f__Lachnospiraceae;g__	0.00022242	0	0.000317279	0.0011754	0.000341355	0	0.000383509	0	0.000213356	0.00023912	0.000429553	0.00115741	0.00037154	0.000851789	0.000121315	0.000224972
300774	k__Bacteria;p__Bacteroidetes;c__Flavobacteriia;o__Flavobacteriales;f__Flavobacteriaceae;g__	0	0	0.00104702	0	0	0	0	0	4.26712e-05	0	0	0	0.000325098	0.000851789	3.03288e-05	0.000337458
103100	k__Bacteria;p__Proteobacteria;c__Alphaproteobacteria;o__Sphingomonadales;f__Sphingomonadaceae;g__	0	0	0	0	0	0	0.00977948	0	0	0	0	0	0	0	0	0
364289	k__Bacteria;p__Actinobacteria;c__Actinobacteria;o__Actinomycetales;f__Microbacteriaceae;g__	0.00022242	0	0.000983565	0	0	0	0.000191755	0	0.000213356	0	0.000214777	0	0.00018577	0	0.000151644	0
354158	k__Bacteria;p__Actinobacteria;c__Actinobacteria;o__Actinomycetales;f__Microbacteriaceae;g__	0	0	3.17279e-05	0	0	0.00042526	0.000383509	0	0.00162151	0	0	0	0.000139328	0	6.06575e-05	7.49906e-05
129218	k__Bacteria;p__Firmicutes;c__Bacilli;o__Bacillales;f__Staphylococcaceae;g__	0	0	6.34558e-05	0	0.000341355	0	0.000191755	0	0	0	0.000429553	0.00115741	0.00018577	0.000851789	0.00097052	0.000112486
1667535	k__Bacteria;p__Proteobacteria;c__Alphaproteobacteria;o__Rhizobiales;f__Phyllobacteriaceae;g__	0	0	0	0	0	0	0	0	0	0	0	0	0.00222924	0	0	0
587799	k__Bacteria;p__Proteobacteria;c__Epsilonproteobacteria;o__Campylobacterales;f__Campylobacteraceae;g__Campylobacter	0.00066726	0	9.51837e-05	0.000261199	0	0	0.000383509	0	0.000170685	0.00023912	0	0.00347222	9.2885e-05	0.0102215	0.000181973	0.000299963
528801	k__Bacteria;p__Firmicutes;c__Bacilli;o__Bacillales;f__Planococcaceae;g__	0	0	0	0	0.000512033	0	0	0	0.00183486	0	0	0	0	0	0	0
290186	k__Bacteria;p__Actinobacteria;c__Actinobacteria;o__Actinomycetales	0.00044484	0	0	0	0	0	0.000191755	0	0.000810753	0	0.00064433	0	0.000278655	0	0.000394274	0
812902	k__Bacteria;p__Firmicutes;c__Clostridia;o__Clostridiales;f__Ruminococcaceae;g__Faecalibacterium	0.00022242	0.00221239	0.000285551	0.000261199	0	0.00021263	0.000191755	0.00166667	0.000128014	0.00011956	0.000214777	0.00578704	9.2885e-05	0.000851789	0.000181973	0.000149981
720093	k__Bacteria;p__Firmicutes;c__Bacilli;o__Lactobacillales;f__Carnobacteriaceae;g__Alkalibacterium	0	0	0	0.000130599	0	0.00021263	0.000383509	0	0.000128014	0	0	0	9.2885e-05	0	0.000758219	0
524117	k__Bacteria;p__Proteobacteria;c__Alphaproteobacteria;o__Rickettsiales;f__Anaplasmataceae;g__Anaplasma	0	0	0	0	0	0.00807995	0	0	0	0	0	0	0	0	0	0
239386	k__Bacteria;p__Actinobacteria;c__Actinobacteria;o__Actinomycetales	0.00022242	0	0	0	0	0	0.000383509	0	0.000426712	0	0.000214777	0	0.000139328	0	0.000545918	3.74953e-05
4335450	k__Bacteria;p__Firmicutes;c__Clostridia;o__Clostridiales;f__Lachnospiraceae;g__Dorea	0	0	0	0	0	0	0.00517737	0	0.000170685	0	0	0	0	0	0	0
3035013	k__Bacteria;p__Actinobacteria;c__Actinobacteria;o__Actinomycetales;f__Actinomycetaceae;g__	0	0	0	0	0.000341355	0	0.000958773	0	0.000469383	0	0.000429553	0	0.00018577	0	0.000272959	3.74953e-05
797560	k__Bacteria;p__Actinobacteria;c__Actinobacteria;o__Actinomycetales;f__Microbacteriaceae;g__	0	0	0	0	0.000170678	0	0.000575264	0	0.000640068	0	0	0	0.000139328	0	0.000394274	0
299382	k__Bacteria;p__Bacteroidetes;c__Flavobacteriia;o__Flavobacteriales;f__Flavobacteriaceae;g__	0	0	0	0	0	0	0	0	0	0.00011956	0	0	0.0015326	0	0	0
336485	k__Bacteria;p__Actinobacteria;c__Actinobacteria;o__Actinomycetales;f__Streptomycetaceae;g__	0	0	0	0	0	0	0.000767018	0	0.000768082	0	0.000214777	0	0	0	0.000272959	7.49906e-05
712677	k__Bacteria;p__Actinobacteria;c__Actinobacteria;o__Actinomycetales;f__Microbacteriaceae;g__Leucobacter	0.00044484	0	0	0	0	0.00255156	0.000191755	0	0.000298699	0	0.000429553	0	9.2885e-05	0	0.000181973	0
767863	k__Bacteria;p__Bacteroidetes;c__Flavobacteriia;o__Flavobacteriales;f__Flavobacteriaceae;g__	0	0	0.00107875	0	0	0	0	0	0	0	0	0	0	0	0	0
574111	k__Bacteria;p__Bacteroidetes;c__Cytophagia;o__Cytophagales;f__Cytophagaceae;g__	0.00022242	0	3.17279e-05	0	0.000341355	0	0.000383509	0	0.000128014	0.00011956	0.000214777	0.00115741	0.000789523	0	3.03288e-05	3.74953e-05
288492	k__Bacteria;p__Actinobacteria;c__Actinobacteria;o__Actinomycetales;f__Cellulomonadaceae;g__	0	0	0	0	0.00443762	0	0	0	4.26712e-05	0	0.000429553	0	4.64425e-05	0	6.06575e-05	0
821906	k__Bacteria;p__Actinobacteria;c__Actinobacteria;o__Actinomycetales;f__Corynebacteriaceae;g__	0.00022242	0	3.17279e-05	0.000130599	0.000512033	0	0.000191755	0	0.000256027	0	0.00128866	0	4.64425e-05	0	0.000181973	0.000149981
1007599	k__Bacteria;p__Firmicutes;c__Bacilli;o__Bacillales;f__Planococcaceae;g__Solibacillus	0	0	0.000539374	0	0.000853388	0	0	0	8.53424e-05	0	0	0	9.2885e-05	0	3.03288e-05	0.000112486
359950	k__Bacteria;p__Firmicutes;c__Bacilli;o__Bacillales;f__Planococcaceae;g__Rummeliibacillus	0	0	0	0	0.00477897	0	0	0	0	0	0	0	0	0	3.03288e-05	0
102354	k__Bacteria;p__Firmicutes;c__Clostridia;o__Clostridiales;f__Lachnospiraceae	0	0	0	0.00365679	0	0	0	0	0	0	0	0	0	0	0	0
72830	k__Bacteria;p__Actinobacteria;c__Actinobacteria;o__Actinomycetales;f__Pseudonocardiaceae	0	0	0	0	0.000170678	0	0	0	0.000426712	0	0	0	4.64425e-05	0	0.000454931	0
New.ReferenceOTU13	k__Bacteria;p__Proteobacteria;c__Betaproteobacteria;o__Burkholderiales;f__Burkholderiaceae	0	0	0.000824925	0	0	0	0	0	0	0	0	0	0	0	0	3.74953e-05
New.ReferenceOTU10	k__Bacteria;p__Actinobacteria;c__Actinobacteria;o__Actinomycetales;f__Corynebacteriaceae	0.0687278	0	0.0244622	0	0.000170678	0	0.000191755	0.163333	0.000469383	0	0.000214777	0	4.64425e-05	0	0.000272959	7.49906e-05
New.ReferenceOTU14	k__Bacteria;p__Proteobacteria;c__Gammaproteobacteria	0	0.353982	0	0.0728745	0.0590544	0.0478418	0.0613614	0	0.0462129	0.0490196	0.060567	0.446759	0.0538733	0.258092	0.02675	0.0494938
New.ReferenceOTU15	k__Bacteria;p__Actinobacteria;c__Actinobacteria;o__Bifidobacteriales;f__Bifidobacteriaceae;g__Bifidobacterium	0	0.00221239	3.17279e-05	0	0	0	0.000191755	0	0.000469383	0.00023912	0	0	0	0	0.000151644	0
New.ReferenceOTU8	Unassigned	0	0.00221239	3.17279e-05	0	0	0	0.000191755	0	0.000469383	0.00023912	0	0	0	0	0.000151644	0
New.ReferenceOTU0	k__Bacteria;p__Firmicutes;c__Clostridia;o__Clostridiales;f__Veillonellaceae;g__Phascolarctobacterium	0	0	3.17279e-05	0	0	0.00021263	0.000191755	0	0.000384041	0	0	0.00115741	0.00018577	0	0	0
New.ReferenceOTU3	k__Bacteria;p__Proteobacteria;c__Betaproteobacteria;o__Burkholderiales;f__Burkholderiaceae;g__Burkholderia	0	0	0	0	0	0	0.00268456	0	0	0	0	0	4.64425e-05	0.000851789	0	3.74953e-05
New.ReferenceOTU23	k__Bacteria;p__Actinobacteria;c__Actinobacteria;o__Actinomycetales;f__Micrococcaceae;g__Arthrobacter	0	0	0	0	0.00204813	0	0	0	0	0	0	0	0	0	0	0
New.ReferenceOTU21	k__Bacteria;p__Firmicutes;c__Bacilli;o__Bacillales;f__Planococcaceae	0	0	3.17279e-05	0.000130599	0.000170678	0	0	0	4.26712e-05	0.00011956	0	0.00115741	0	0	9.09863e-05	0.000112486
New.ReferenceOTU26	k__Bacteria;p__Proteobacteria;c__Betaproteobacteria;o__Burkholderiales;f__Burkholderiaceae;g__Burkholderia	0	0	0	0.000522398	0	0	0	0.00166667	0	0	0	0.00115741	0.000232213	0	0	0
New.ReferenceOTU24	k__Bacteria;p__Tenericutes;c__Mollicutes;o__RF39	0	0	0	0	0.00477897	0	0	0	0	0	0	0	0	0	3.03288e-05	0
New.CleanUp.ReferenceOTU56	Unassigned	0	0	0	0.00365679	0	0	0	0	0	0	0	0	0	0	0	0
New.CleanUp.ReferenceOTU97	Unassigned	0	0	0	0	0.000170678	0	0	0	0.000426712	0	0	0	4.64425e-05	0	0.000454931	0
New.CleanUp.ReferenceOTU109	Unassigned	0	0	0	0	0	0.00595365	0	0	0	0	0	0	0	0	0	0
New.CleanUp.ReferenceOTU119	k__Bacteria;c__Proteobacteria;o__Gammaproteobacteria	0.00022242	0	6.34558e-05	0.000130599	0.000341355	0	0.000383509	0	0	0	0.000214777	0.00115741	0.000278655	0.000851789	0	0.000299963
New.CleanUp.ReferenceOTU129	Unassigned	0	0	0.000824925	0	0	0	0	0	0	0	0	0	0	0	0	3.74953e-05
New.CleanUp.ReferenceOTU143	k__Bacteria;p__Proteobacteria;c__Gammaproteobacteria;o__Pseudomonadales	0	0	0	0	0.000170678	0	0.000191755	0	0.000469383	0	0.000214777	0	4.64425e-05	0	0.000272959	7.49906e-05
New.CleanUp.ReferenceOTU166	k__Bacteria;p__Bacteroidetes;c__Bacteroidia;o__Bacteroidales;f__S24-7	0	0.00221239	0.000349007	0	0	0	0	0	0	0.00011956	0	0	9.2885e-05	0.000851789	6.06575e-05	0.000224972
New.CleanUp.ReferenceOTU173	Unassigned	0	0.00221239	3.17279e-05	0	0	0	0.000191755	0	0.000469383	0.00023912	0	0	0	0	0.000151644	0
New.CleanUp.ReferenceOTU240	Unassigned	0.00022242	0	6.34558e-05	0	0.000512033	0	0	0	8.53424e-05	0.00011956	0.000429553	0.00231482	0.000139328	0.00170358	0	3.74953e-05
New.CleanUp.ReferenceOTU271	Unassigned	0.00022242	0	0.000634558	0	0	0	0	0	0	0	0	0	0	0	0	0
New.CleanUp.ReferenceOTU310	Unassigned	0	0	6.34558e-05	0	0	0	0	0	0.000213356	0	0	0	0	0	0.000424603	0
New.CleanUp.ReferenceOTU339	Unassigned	0	0	3.17279e-05	0	0	0.00021263	0.000191755	0	0.000384041	0	0	0.00115741	0.00018577	0	0	0
New.CleanUp.ReferenceOTU347	Unassigned	0	0	0	0	0	0	0	0	0.000213356	0	0	0	9.2885e-05	0	0.00024263	0
New.CleanUp.ReferenceOTU351	Unassigned	0	0	0	0	0	0	0.00268456	0	0	0	0	0	4.64425e-05	0.000851789	0	3.74953e-05
New.CleanUp.ReferenceOTU360	k__Bacteria;p__Bacteroidetes;c__Flavobacteriia;o__Flavobacteriales;f__Flavobacteriaceae;g__Capnocytophaga	0	0	0	0	0	0	0	0	0.000170685	0	0.000429553	0	9.2885e-05	0	0.000212301	0
New.CleanUp.ReferenceOTU370	Unassigned	0.00022242	0	9.51837e-05	0	0	0	0.00230106	0	0	0	0	0	4.64425e-05	0	0	0
New.CleanUp.ReferenceOTU380	Unassigned	0.00022242	0	3.17279e-05	0.000261199	0	0	0	0	0	0.00023912	0	0	0.000417983	0.000851789	0	3.74953e-05
New.CleanUp.ReferenceOTU390	Unassigned	0	0	3.17279e-05	0.00195899	0	0	0	0	0	0	0.000214777	0	0	0	0	0
New.CleanUp.ReferenceOTU394	Unassigned	0	0.00221239	0.000222095	0	0	0	0	0	0.000256027	0	0.000429553	0	4.64425e-05	0	0	0
New.CleanUp.ReferenceOTU413	Unassigned	0	0	0	0	0	0.00021263	0.000191755	0	0.000298699	0	0	0	0	0	0.000181973	0
New.CleanUp.ReferenceOTU432	k__Bacteria;p__Firmicutes;c__Clostridia;o__Clostridiales;f__Veillonellaceae;g__	0.00022242	0	3.17279e-05	0.000130599	0	0	0	0	4.26712e-05	0	0.00236254	0	0	0	0	0
New.CleanUp.ReferenceOTU439	Unassigned	0	0	0	0	0	0	0	0	0	0	0	0	0.000603753	0	0	0
New.CleanUp.ReferenceOTU443	Unassigned	0	0	0	0.000130599	0.000341355	0.00021263	0	0	4.26712e-05	0.00023912	0	0	9.2885e-05	0.000851789	6.06575e-05	0
New.CleanUp.ReferenceOTU475	k__Bacteria;p__Firmicutes;c__Bacilli;o__Bacillales;f__Planococcaceae;g__	0.00022242	0.00221239	3.17279e-05	0.000130599	0.000512033	0	0	0.00166667	0	0	0.000214777	0	4.64425e-05	0	0.000121315	0
New.CleanUp.ReferenceOTU545	Unassigned	0.00044484	0	6.34558e-05	0.000261199	0.000170678	0	0	0	4.26712e-05	0.00011956	0	0.00115741	4.64425e-05	0.000851789	0	3.74953e-05
New.CleanUp.ReferenceOTU555	Unassigned	0	0	0	0	0	0.00021263	0	0.00333333	0	0.00011956	0	0	0	0	0	0.000374953
New.CleanUp.ReferenceOTU578	k__Bacteria;p__Proteobacteria;c__Gammaproteobacteria;o__Pasteurellales	0.00022242	0	3.17279e-05	0.000130599	0	0.00021263	0	0	8.53424e-05	0	0	0.00115741	0.000232213	0	3.03288e-05	3.74953e-05
New.CleanUp.ReferenceOTU587	Unassigned	0	0	0	0	0	0	0.000383509	0	8.53424e-05	0	0.000429553	0	9.2885e-05	0	0.000151644	0
New.CleanUp.ReferenceOTU591	Unassigned	0	0	0	0	0	0	0.000575264	0	4.26712e-05	0	0.000214777	0.00115741	4.64425e-05	0	0.000181973	0
New.CleanUp.ReferenceOTU601	Unassigned	0	0	0	0	0.00204813	0	0	0	0	0	0	0	0	0	0	0
New.CleanUp.ReferenceOTU632	Unassigned	0.00022242	0	3.17279e-05	0	0	0	0	0	4.26712e-05	0	0	0	0.00018577	0.00170358	6.06575e-05	3.74953e-05
New.CleanUp.ReferenceOTU662	Unassigned	0.00022242	0	3.17279e-05	0	0	0.000850521	0	0	0.000128014	0	0	0	9.2885e-05	0	0	3.74953e-05
New.CleanUp.ReferenceOTU670	k__Bacteria;p__Fusobacteria;c__Fusobacteriia;o__Fusobacteriales	0	0.00221239	0	0.000130599	0.000341355	0.00021263	0.000191755	0.00333333	0	0.00011956	0	0	0	0	3.03288e-05	7.49906e-05
New.CleanUp.ReferenceOTU710	k__Bacteria;p__Actinobacteria;c__Actinobacteria;o__Actinomycetales	0	0	3.17279e-05	0.000130599	0	0	0.000191755	0	0	0.00011956	0.00064433	0	9.2885e-05	0.000851789	0	0
New.CleanUp.ReferenceOTU712	k__Bacteria;p__Bacteroidetes;c__Bacteroidia;o__Bacteroidales;f__Prevotellaceae	0	0.00221239	0.00015864	0	0	0.00021263	0	0	0	0	0	0	0	0	0	3.74953e-05
New.CleanUp.ReferenceOTU742	Unassigned	0	0	3.17279e-05	0.000130599	0.000170678	0	0	0	4.26712e-05	0.00011956	0	0.00115741	0	0	9.09863e-05	0.000112486
New.CleanUp.ReferenceOTU765	Unassigned	0	0	0	0	0	0.00021263	0	0	0	0.00011956	0	0	0	0.00170358	0	7.49906e-05
New.CleanUp.ReferenceOTU804	k__Bacteria;p__Proteobacteria;c__Gammaproteobacteria;o__Pseudomonadales;f__Moraxellaceae	0	0	0	0	0	0	0	0	0.000170685	0	0	0	4.64425e-05	0	0.000151644	0
New.CleanUp.ReferenceOTU820	k__Bacteria;p__Tenericutes;c__Mollicutes;o__Mycoplasmatales;f__Mycoplasmataceae	0	0	0	0.000522398	0	0	0	0.00166667	0	0	0	0.00115741	0.000232213	0	0	0
New.CleanUp.ReferenceOTU826	Unassigned	0.00022242	0	3.17279e-05	0	0	0	0	0	0.000170685	0	0.000214777	0	4.64425e-05	0.000851789	0	0
New.CleanUp.ReferenceOTU867	Unassigned	0	0	0	0	0	0	0	0	0	0	0	0	0.000510868	0	0	0
New.CleanUp.ReferenceOTU904	Unassigned	0	0	0.000285551	0	0	0	0	0	0	0.00023912	0	0	0	0	0	0
555208	k__Bacteria;p__Tenericutes;c__Mollicutes;o__Mycoplasmatales;f__Mycoplasmataceae	0	0.00442478	0	0	0.000170678	0	0.000191755	0	0	0.00011956	0	0.00115741	4.64425e-05	0	3.03288e-05	3.74953e-05
349024	k__Bacteria;p__Firmicutes;c__Bacilli;o__Lactobacillales;f__Streptococcaceae	0	0	3.17279e-05	0	0	0	0	0	0	0	0	0	0	0	0	0.000337458
New.CleanUp.ReferenceOTU621	Unassigned	0.00022242	0	6.34558e-05	0	0	0	0	0	8.53424e-05	0	0	0	0	0.00170358	3.03288e-05	3.74953e-05
New.ReferenceOTU18	k__Bacteria;p__Bacteroidetes;c__[Saprospirae];o__[Saprospirales];f__Chitinophagaceae	0	0	0	0.000130599	0	0.000637891	0	0	0	0.00011956	0	0	0	0	0	0
1136080	k__Bacteria;p__Actinobacteria;c__Actinobacteria;o__Actinomycetales;f__Corynebacteriaceae	0	0	0	0	0.000341355	0	0	0	4.26712e-05	0	0	0	0	0	6.06575e-05	0.000187477
344923	k__Bacteria;p__Tenericutes;c__Mollicutes;o__Mycoplasmatales;f__Mycoplasmataceae	0.00022242	0	3.17279e-05	0	0.000170678	0	0	0	0	0	0	0	0.00018577	0	6.06575e-05	0
New.CleanUp.ReferenceOTU11	Unassigned	0	0	0.00015864	0	0	0	0	0	0	0.00011956	0	0	0	0	3.03288e-05	3.74953e-05
New.CleanUp.ReferenceOTU259	k__Bacteria;p__Actinobacteria;c__Actinobacteria;o__Actinomycetales	0	0	0.000253823	0	0	0	0	0	0	0	0	0	0	0	0	3.74953e-05
New.CleanUp.ReferenceOTU399	Unassigned	0	0	3.17279e-05	0	0	0	0	0	0	0	0	0	0	0	0	0.000262467
591731	k__Bacteria;p__Proteobacteria;c__Gammaproteobacteria;o__Aeromonadales;f__Succinivibrionaceae	0	0	0.000190367	0	0	0	0	0	0	0	0	0	0	0	6.06575e-05	0
New.CleanUp.ReferenceOTU0	Unassigned	0.00022242	0	3.17279e-05	0	0	0	0	0	0	0	0	0	0.000139328	0	0	3.74953e-05
New.CleanUp.ReferenceOTU102	Unassigned	0	0	0.00015864	0	0	0	0	0	0	0	0	0	0	0.000851789	3.03288e-05	0
New.CleanUp.ReferenceOTU457	Unassigned	0	0.00221239	3.17279e-05	0.000130599	0	0	0	0	4.26712e-05	0.00011956	0	0	4.64425e-05	0	0	3.74953e-05
1061441	k__Bacteria;p__Actinobacteria;c__Actinobacteria;o__Actinomycetales;f__Corynebacteriaceae	0	0	9.51837e-05	0	0	0	0.000191755	0	0	0	0	0	9.2885e-05	0	0	3.74953e-05
1060029	k__Bacteria;p__Actinobacteria;c__Actinobacteria;o__Actinomycetales;f__Corynebacteriaceae	0	0.00221239	0	0	0	0	0	0	4.26712e-05	0.00011956	0.000214777	0.00231482	4.64425e-05	0	3.03288e-05	0
New.CleanUp.ReferenceOTU204	Unassigned	0	0	0	0	0	0	0	0	4.26712e-05	0	0	0	4.64425e-05	0	3.03288e-05	0
New.ReferenceOTU5	Unassigned	0	0	0	0	0	0	0	0	0	0	0.00171821	0	0	0	0	0
New.ReferenceOTU25	Unassigned	0	0	0.000222095	0	0	0	0	0	0	0	0	0	0	0	0	0
New.CleanUp.ReferenceOTU433	Unassigned	0	0	0	0	0.000512033	0	0	0.00166667	4.26712e-05	0	0	0.00115741	4.64425e-05	0	0	0
New.ReferenceOTU19	Unassigned	0	0	6.34558e-05	0.000130599	0.000170678	0	0	0	4.26712e-05	0	0	0	4.64425e-05	0.000851789	3.03288e-05	0
347553	k__Bacteria;p__Firmicutes;c__Clostridia;o__Clostridiales;f__Peptostreptococcaceae	0	0	0.000222095	0	0	0	0	0	4.26712e-05	0	0	0	0	0	0	0
527058	k__Bacteria;p__Proteobacteria;c__Gammaproteobacteria;o__Aeromonadales	0	0	0	0	0	0	0	0	8.53424e-05	0	0	0	4.64425e-05	0.000851789	3.03288e-05	7.49906e-05
582630	k__Bacteria;p__Firmicutes;c__Clostridia;o__Clostridiales;f__Clostridiaceae	0	0	0	0	0	0	0	0	8.53424e-05	0	0.000214777	0	0	0	3.03288e-05	3.74953e-05
New.ReferenceOTU11	Unassigned	0.00044484	0	3.17279e-05	0	0	0	0	0	4.26712e-05	0	0	0	0	0	6.06575e-05	3.74953e-05
New.CleanUp.ReferenceOTU266	Unassigned	0	0	3.17279e-05	0	0	0	0	0	0.000128014	0	0	0	4.64425e-05	0	6.06575e-05	0
New.CleanUp.ReferenceOTU275	Unassigned	0	0	0	0	0	0	0.00134228	0	0	0	0	0	0	0	0	0
New.CleanUp.ReferenceOTU674	Unassigned	0	0	9.51837e-05	0	0	0	0	0	4.26712e-05	0	0	0.00115741	4.64425e-05	0	0	0
New.CleanUp.ReferenceOTU945	Unassigned	0	0	0	0	0	0	0	0	8.53424e-05	0	0.000429553	0	4.64425e-05	0	0	7.49906e-05
1096712	k__Bacteria;p__Proteobacteria;c__Gammaproteobacteria;o__Pseudomonadales	0	0	0	0.000783597	0	0	0	0	0	0	0	0	4.64425e-05	0	0	0
New.ReferenceOTU4	Unassigned	0	0	3.17279e-05	0	0	0	0.000383509	0	8.53424e-05	0.00011956	0	0	0	0	3.03288e-05	0
New.CleanUp.ReferenceOTU296	Unassigned	0.00022242	0	9.51837e-05	0	0.000170678	0	0	0	0	0	0.000214777	0	0	0	0	0
